# Supplementary material for: Dissecting the role of the human microbiome in COVID-19 via metagenome-assembled genomes
Source: Nat Commun. 2022 Sep 6;13:5235. doi: 10.1038/s41467-022-32991-w (PMC9446638; doi:10.1038/s41467-022-32991-w)
Supplement: Supplementary file 4 — Supplementary Data 1 [file 41467_2022_32991_MOESM4_ESM.xlsx]

## Sheet: Sheet1
	Supplementary Data 1: COVID-19 disease severity is associated with the strain richness of certain species.
	Species	Spearman	P value	Type of Correlation	healthy	mild	moderate	severe	critical
	Enterocloster bolteae	0.9	0.0373861	Positive	3.03846	3.76812	3.70408	4.47368	6.9
	Enterococcus_A raffinosus	0.9	0.0373861	Positive	0.0512821	0.101449	0.173469	0.105263	0.2
	Fournierella sp900543285	0.974679	0.00481823	Positive	0	0	0.0306122	0.0526316	0.6
	Hungatella effluvii	0.9	0.0373861	Positive	1.53846	1.92754	2.26531	2.05263	4
	Lacticaseibacillus rhamnosus	0.9	0.0373861	Positive	0.0769231	0.0724638	0.122449	0.368421	0.4
	Ligilactobacillus ruminis	0.9	0.0373861	Positive	0.0128205	0.0434783	0.193878	0.0526316	0.2
	Ligilactobacillus salivarius	0.9	0.0373861	Positive	0.192308	0.42029	0.357143	0.473684	0.5
	Acetatifactor sp900066365	-1	3.97186e-24	Negative	5.92308	5.49275	2.73469	0.263158	0
	Acutalibacter sp900543555	-0.9	0.0373861	Negative	0.615385	0.57971	0.214286	0.105263	0.2
	Adlercreutzia equolifaciens	-0.9	0.0373861	Negative	10.0513	4.82609	1.53061	1.68421	1.4
	Agathobacter faecis	-1	3.97186e-24	Negative	16.1667	12.0725	6.69388	0.315789	0
	Agathobacter rectalis	-0.9	0.0373861	Negative	13.5513	15.7391	6.23469	0.631579	0
	Agathobacter sp900543445	-0.974679	0.00481823	Negative	0.294872	0.130435	0.112245	0	0
	Agathobaculum butyriciproducens	-0.9	0.0373861	Negative	9.65385	7.65217	3.46939	3.68421	0.5
	Alistipes finegoldii	-0.9	0.0373861	Negative	1.84615	2.68116	1.29592	0.631579	0.6
	Alistipes onderdonkii	-0.9	0.0373861	Negative	4.5641	5.56522	4.44898	3.42105	0.5
	Alistipes putredinis	-0.9	0.0373861	Negative	4.76923	5.63768	2.97959	1.47368	0.4
	Alistipes shahii	-0.9	0.0373861	Negative	4.21795	5.85507	2.78571	1.52632	0.6
	Alistipes sp900290115	-1	3.97186e-24	Negative	0.589744	0.478261	0.295918	0.157895	0.1
	Alistipes_A ihumii	-0.9	0.0373861	Negative	0.884615	1.37681	0.561224	0.473684	0
	AM51-8 sp003478275	-0.9	0.0373861	Negative	1.64103	1.04348	0.55102	0	0.2
	AM51-8 sp900546435	-1	3.97186e-24	Negative	0.576923	0.391304	0.163265	0.0526316	0
	Anaerobutyricum hallii	-0.9	0.0373861	Negative	6.15385	7.18841	3.45918	1.31579	0
	Anaerobutyricum hallii_A	-1	3.97186e-24	Negative	4.87179	4.72464	2.32653	1.21053	0.9
	Anaerostipes caccae	-1	3.97186e-24	Negative	0.858974	0.652174	0.632653	0.526316	0.5
	Anaerostipes hadrus	-0.9	0.0373861	Negative	8.94872	15.3913	5.35714	1.47368	0.1
	Anaerotignum sp000436415	-0.9	0.0373861	Negative	3.4359	4.30435	2.2551	1.68421	0.5
	Anaerotruncus colihominis	-0.9	0.0373861	Negative	1.14103	1.08696	0.744898	0.157895	0.6
	Angelakisella sp900547385	-0.974679	0.00481823	Negative	1.01282	0.666667	0.377551	0	0
	Bacteroides intestinalis	-1	3.97186e-24	Negative	0.679487	0.536232	0.367347	0.105263	0
	Bacteroides intestinalis_A	-1	3.97186e-24	Negative	1.07692	1	0.44898	0.157895	0
	Bacteroides ovatus	-0.9	0.0373861	Negative	6.5641	9.02899	6.22449	5.42105	5.1
	Bariatricus comes	-1	3.97186e-24	Negative	13.1154	11.3913	5.32653	1.10526	0
	Bifidobacterium bifidum	-0.9	0.0373861	Negative	2.05128	3.75362	0.826531	0.631579	0
	Bifidobacterium pseudocatenulatum	-1	3.97186e-24	Negative	26.9872	19.4783	8.72449	7.89474	3.8
	Blautia hansenii	-0.9	0.0373861	Negative	1.29487	0.884058	0.387755	0.157895	0.2
	Blautia hominis	-0.9	0.0373861	Negative	0.679487	0.376812	0.367347	0.105263	0.3
	Blautia sp000436935	-1	3.97186e-24	Negative	3.94872	2.46377	1.36735	0.526316	0
	Blautia_A massiliensis	-0.9	0.0373861	Negative	16.3333	18.3768	7.2449	2.57895	0.2
	Blautia_A obeum	-1	3.97186e-24	Negative	16.1154	14.3333	7.94898	5.36842	2.8
	Blautia_A obeum_B	-0.9	0.0373861	Negative	1.55128	1.49275	0.591837	0.684211	0
	Blautia_A sp000285855	-1	3.97186e-24	Negative	2.23077	2.02899	1.05102	0.578947	0.1
	Blautia_A sp003471165	-1	3.97186e-24	Negative	4.48718	3.72464	1.9898	1.42105	0.2
	Blautia_A sp003480185	-1	3.97186e-24	Negative	16.3333	14.2754	7.97959	4.47368	1.5
	Blautia_A sp900066145	-1	3.97186e-24	Negative	1.4359	1.15942	0.704082	0.421053	0.1
	Blautia_A sp900066165	-1	3.97186e-24	Negative	18.4487	16.913	10.9796	3.84211	0.8
	Blautia_A sp900066335	-0.9	0.0373861	Negative	1.64103	2.94203	1.47959	0.157895	0
	Blautia_A sp900066505	-0.9	0.0373861	Negative	1.02564	0.347826	0.397959	0.210526	0
	Blautia_A sp900120195	-0.9	0.0373861	Negative	4.11538	3.49275	2.0102	2.52632	0.6
	Blautia_A wexlerae	-1	3.97186e-24	Negative	18.6026	16.4203	8.06122	3.89474	1.4
	Butyricimonas virosa	-1	3.97186e-24	Negative	1.37179	1.08696	0.959184	0.526316	0
	CAG-103 sp000432375	-1	3.97186e-24	Negative	3.60256	3.30435	1.30612	0.631579	0.1
	CAG-103 sp900317855	-1	3.97186e-24	Negative	0.576923	0.536232	0.265306	0.210526	0.1
	CAG-103 sp900543625	-1	3.97186e-24	Negative	3.88462	2.31884	1.19388	0.105263	0
	CAG-110 sp000434635	-0.974679	0.00481823	Negative	0.961538	0.42029	0.244898	0	0
	CAG-110 sp003525905	-0.9	0.0373861	Negative	5.64103	5	1.9898	0.210526	1.7
	CAG-127 sp900319515	-1	3.97186e-24	Negative	3.29487	2.21739	1.61224	0.105263	0
	CAG-1427 sp000435475	-1	3.97186e-24	Negative	0.538462	0.507246	0.387755	0.0526316	0
	CAG-170 sp000432135	-0.974679	0.00481823	Negative	1.05128	0.73913	0.357143	0	0
	CAG-177 sp003514385	-1	3.97186e-24	Negative	3.64103	2.49275	1.16327	0.315789	0.2
	CAG-177 sp003538135	-1	3.97186e-24	Negative	0.782051	0.434783	0.316327	0.0526316	0
	CAG-180 sp000432435	-1	3.97186e-24	Negative	3.25641	3.13043	1.4898	0.210526	0
	CAG-217 sp000436335	-0.9	0.0373861	Negative	8.02564	3.72464	2.5102	0.526316	0.6
	CAG-245 sp000434195	-0.974679	0.00481823	Negative	0.307692	0.0289855	0.0102041	0	0
	CAG-245 sp000435175	-0.974679	0.00481823	Negative	0.679487	0.231884	0.0510204	0	0
	CAG-269 sp003525075	-0.974679	0.00481823	Negative	0.807692	0.318841	0.122449	0	0
	CAG-274 sp900545305	-0.974679	0.00481823	Negative	1.28205	1.07246	0.489796	0	0
	CAG-302 sp000431795	-0.974679	0.00481823	Negative	0.717949	0.188406	0.0408163	0	0
	CAG-302 sp001916775	-0.974679	0.00481823	Negative	0.705128	0.289855	0.112245	0	0
	CAG-41 sp900066215	-1	3.97186e-24	Negative	7.11538	5.46377	1.5	0.157895	0
	CAG-417 sp000432835	-0.9	0.0373861	Negative	0.961538	0.536232	0.244898	0.263158	0.2
	CAG-433 sp000433675	-0.9	0.0373861	Negative	0.25641	0.101449	0.0306122	0.0526316	0
	CAG-45 sp900066395	-1	3.97186e-24	Negative	1.28205	1.14493	0.418367	0.0526316	0
	CAG-452 sp000434035	-0.974679	0.00481823	Negative	0.448718	0.0869565	0.0408163	0	0
	CAG-460 sp900544625	-0.974679	0.00481823	Negative	0.179487	0.0144928	0.0102041	0	0
	CAG-492 sp000434335	-0.974679	0.00481823	Negative	0.884615	0.289855	0.173469	0	0
	CAG-81 sp000435795	-0.9	0.0373861	Negative	0.794872	0.985507	0.5	0.157895	0.1
	CAG-81 sp900066535	-0.9	0.0373861	Negative	3.5641	5.66667	3	1.05263	0.5
	CAG-81 sp900066785	-0.9	0.0373861	Negative	0.75641	1.21739	0.479592	0.421053	0
	CAG-83 sp000431575	-1	3.97186e-24	Negative	8.44872	7.01449	3.42857	2.05263	1.6
	CAG-83 sp000435555	-1	3.97186e-24	Negative	1.16667	1.02899	0.479592	0.0526316	0
	CAG-83 sp000435975	-0.974679	0.00481823	Negative	0.705128	0.681159	0.285714	0	0
	CAG-83 sp003539495	-1	3.97186e-24	Negative	0.615385	0.347826	0.183673	0.0526316	0
	CAG-83 sp900545495	-0.9	0.0373861	Negative	1.20513	0.782609	0.377551	0.157895	0.2
	CAG-83 sp900545585	-0.974679	0.00481823	Negative	1.12821	0.652174	0.173469	0	0
	CAG-83 sp900548615	-0.974679	0.00481823	Negative	0.205128	0.0869565	0.0306122	0	0
	CAG-83 sp900552475	-0.974679	0.00481823	Negative	1.03846	0.521739	0.5	0	0
	CAG-882 sp003486385	-0.974679	0.00481823	Negative	0.153846	0.115942	0.0510204	0	0
	Clostridium_Q sp003024715	-1	3.97186e-24	Negative	6.05128	5.49275	2.28571	0.526316	0
	Collinsella sp002232035	-1	3.97186e-24	Negative	3.71795	2.85507	1.16327	0.736842	0
	Collinsella sp003436275	-1	3.97186e-24	Negative	3.64103	2.6087	1.15306	0.157895	0
	Collinsella sp003437035	-0.974679	0.00481823	Negative	0.974359	0.594203	0.306122	0	0
	Collinsella sp003459245	-0.974679	0.00481823	Negative	3.4359	2.47826	1	0	0
	Collinsella sp003466125	-0.9	0.0373861	Negative	2.60256	1.71014	0.887755	0	0.4
	Collinsella sp003469205	-0.974679	0.00481823	Negative	0.615385	0.449275	0.214286	0	0
	Collinsella sp900541645	-1	3.97186e-24	Negative	1.16667	0.869565	0.418367	0.105263	0
	Collinsella sp900551205	-1	3.97186e-24	Negative	1.08974	0.695652	0.326531	0.0526316	0
	Collinsella tanakaei	-0.9	0.0373861	Negative	3.29487	2.3913	1.03061	0.0526316	0.1
	Coprococcus eutactus_A	-1	3.97186e-24	Negative	3.87179	2.46377	1.61224	0.421053	0
	Coprococcus sp000154245	-0.974679	0.00481823	Negative	0.525641	0.173913	0.122449	0	0
	Coprococcus sp900066115	-0.974679	0.00481823	Negative	1.14103	0.797101	0.479592	0	0
	Coprococcus_A catus	-1	3.97186e-24	Negative	3.5641	2.7971	1.33673	0.684211	0
	Dialister sp900343095	-0.974679	0.00481823	Negative	0.807692	0.608696	0.173469	0	0
	Dialister sp900557365	-0.9	0.0373861	Negative	0.628205	0.492754	0.295918	0.157895	0.2
	Dorea formicigenerans	-1	3.97186e-24	Negative	19.6538	15.0145	8.03061	0.736842	0.4
	Dorea longicatena	-0.9	0.0373861	Negative	4.91026	6.55072	2.08163	0.421053	0
	Dorea longicatena_B	-1	3.97186e-24	Negative	14.3718	11.8841	5.62245	2.78947	0.5
	Dorea sp000433215	-0.9	0.0373861	Negative	1.70513	1.05797	0.581633	0.631579	0
	Dorea sp900312975	-0.9	0.0373861	Negative	0.615385	0.304348	0.173469	0.210526	0
	Dorea sp900543315	-0.9	0.0373861	Negative	0.820513	0.956522	0.77551	0.736842	0.2
	Eisenbergiella sp900066775	-1	3.97186e-24	Negative	6.23077	4.01449	1.33673	1	0
	Eisenbergiella tayi	-0.9	0.0373861	Negative	1.51282	1.28986	0.969388	1.10526	0.1
	Enorma massiliensis	-1	3.97186e-24	Negative	0.692308	0.347826	0.22449	0.157895	0
	Enterocloster sp000431375	-0.9	0.0373861	Negative	1.9359	2.11594	1.27551	0.842105	0.4
	Enterocloster sp900541315	-0.9	0.0373861	Negative	3.47436	4.01449	2.32653	1.73684	0.2
	Enteroscipio rubneri	-0.9	0.0373861	Negative	0.230769	0.188406	0.0510204	0.105263	0
	ER4 sp000765235	-1	3.97186e-24	Negative	7.94872	6.66667	2.78571	0.263158	0
	ER4 sp900317525	-0.974679	0.00481823	Negative	0.75641	0.57971	0.336735	0	0
	ER4 sp900550165	-0.974679	0.00481823	Negative	0.653846	0.318841	0.153061	0	0
	Erysipelatoclostridium sp003024675	-0.974679	0.00481823	Negative	0.538462	0.391304	0.153061	0	0
	Eubacterium_B sulci	-1	3.97186e-24	Negative	1.73077	1.17391	0.918367	0.842105	0.6
	Eubacterium_F sp003491505	-0.974679	0.00481823	Negative	1.30769	0.623188	0.234694	0	0
	Eubacterium_G sp000435815	-1	3.97186e-24	Negative	1.0641	0.695652	0.357143	0.210526	0.1
	Eubacterium_G ventriosum	-0.9	0.0373861	Negative	5.14103	5.50725	1.87755	0.894737	0
	Eubacterium_I ramulus	-0.9	0.0373861	Negative	5.46154	6.71014	3.29592	0.473684	0
	Eubacterium_R sp000434995	-1	3.97186e-24	Negative	1.26923	0.434783	0.204082	0.157895	0.1
	Eubacterium_R sp900539775	-1	3.97186e-24	Negative	0.397436	0.173913	0.0816327	0.0526316	0
	Evtepia gabavorous	-0.974679	0.00481823	Negative	1.24359	1	0.5	0	0
	Evtepia sp004556345	-0.9	0.0373861	Negative	0.935897	0.550725	0.285714	0.421053	0
	Faecalibacterium prausnitzii	-1	3.97186e-24	Negative	13.2564	10.7681	4.14286	0.631579	0
	Faecalibacterium prausnitzii_C	-1	3.97186e-24	Negative	24.9103	24.7826	10.1735	7.94737	3.9
	Faecalibacterium prausnitzii_D	-0.9	0.0373861	Negative	18.1282	19.1159	5.47959	0.578947	0
	Faecalibacterium prausnitzii_E	-1	3.97186e-24	Negative	2.16667	1.21739	0.438776	0.263158	0
	Faecalibacterium prausnitzii_G	-0.9	0.0373861	Negative	16.7564	17.8696	4.9898	3.31579	0.6
	Faecalibacterium prausnitzii_I	-0.974679	0.00481823	Negative	0.525641	0.376812	0.204082	0	0
	Faecalibacterium sp900539945	-0.9	0.0373861	Negative	12.3205	13.1884	4.06122	1.26316	0
	Firm-11 sp900540045	-0.974679	0.00481823	Negative	0.705128	0.507246	0.357143	0	0
	Fusicatenibacter saccharivorans	-1	3.97186e-24	Negative	22.9487	19.5507	6.08163	1.15789	0.8
	GCA-900066135 sp900543575	-1	3.97186e-24	Negative	3.78205	3.21739	1.46939	0.210526	0
	Gemella sanguinis	-1	3.97186e-24	Negative	2.65385	2.24638	1.59184	1.42105	0.4
	Gemmiger formicilis	-0.9	0.0373861	Negative	24.9359	23.4928	7.30612	17.7368	0
	Gemmiger sp900539695	-1	3.97186e-24	Negative	8.69231	4.75362	2.59184	2.31579	0
	Gemmiger sp900540595	-0.9	0.0373861	Negative	4	2.43478	0.94898	1.21053	0
	Gordonibacter urolithinfaciens	-0.9	0.0373861	Negative	0.666667	0.710145	0.44898	0.210526	0.1
	Haemophilus_D sp001815355	-0.9	0.0373861	Negative	0.205128	0.289855	0.173469	0.0526316	0
	Holdemanella sp002299315	-1	3.97186e-24	Negative	1	0.826087	0.479592	0.0526316	0
	Intestinibacter bartlettii	-0.9	0.0373861	Negative	2.71795	1.98551	1.79592	0.421053	1.4
	KLE1615 sp900066985	-0.9	0.0373861	Negative	4.76923	5.62319	2.14286	0.473684	0.3
	Lachnospira eligens_B	-0.9	0.0373861	Negative	4.25641	5.57971	2.36735	1.21053	0.1
	Lachnospira rogosae	-0.9	0.0373861	Negative	4.07692	5.49275	1.65306	0.105263	0
	Lachnospira sp000436535	-1	3.97186e-24	Negative	0.910256	0.565217	0.479592	0.263158	0
	Lachnospira sp000437735	-0.9	0.0373861	Negative	4.08974	4.88406	1.38776	0.315789	0
	Lacticaseibacillus paracasei	-0.9	0.0373861	Negative	0.307692	0.289855	0.255102	0.263158	0.1
	Lactococcus lactis	-0.9	0.0373861	Negative	0.794872	0.478261	0.316327	0.368421	0.2
	Lawsonibacter sp000177015	-0.9	0.0373861	Negative	1.83333	1.56522	1.12245	1.15789	0.8
	Lawsonibacter sp900066825	-0.9	0.0373861	Negative	1.24359	1.24638	0.846939	0.736842	0.3
	Longicatena sp003433845	-0.9	0.0373861	Negative	0.628205	0.594203	0.22449	0	0.1
	Mediterraneibacter faecis	-0.9	0.0373861	Negative	16.5128	18.7971	6.90816	4.26316	0
	Mediterraneibacter lactaris	-0.974679	0.00481823	Negative	3.5641	1.3913	0.94898	0	0
	Megasphaera sp000417505	-1	3.97186e-24	Negative	1.46154	0.681159	0.316327	0.0526316	0
	Megasphaera_B sp003467125	-0.974679	0.00481823	Negative	0.217949	0.0724638	0.0204082	0	0
	Megasphaera_B sp900538925	-0.974679	0.00481823	Negative	0.294872	0.173913	0.0612245	0	0
	Mitsuokella multacida	-0.974679	0.00481823	Negative	0.615385	0.217391	0.0510204	0	0
	Mogibacterium diversum	-0.9	0.0373861	Negative	2.74359	2.2029	2.21429	1.73684	1.3
	Negativibacillus massiliensis	-0.9	0.0373861	Negative	1.15385	1.55072	0.836735	0.421053	0.4
	Negativibacillus sp000435195	-0.974679	0.00481823	Negative	1.35897	0.811594	0.112245	0	0
	Negativibacillus sp900547455	-0.974679	0.00481823	Negative	0.346154	0.130435	0.122449	0	0
	Odoribacter splanchnicus	-0.9	0.0373861	Negative	1.55128	2.42029	0.938776	0.789474	0
	Olsenella_B sp000752675	-1	3.97186e-24	Negative	1.37179	0.623188	0.408163	0.105263	0
	Olsenella_E sp003609875	-0.9	0.0373861	Negative	0.74359	0.478261	0.408163	0	0.1
	Parabacteroides goldsteinii	-0.9	0.0373861	Negative	1.48718	1.11594	0.581633	0.631579	0.3
	Parabacteroides gordonii	-1	3.97186e-24	Negative	0.487179	0.478261	0.336735	0.210526	0.2
	Parabacteroides merdae	-0.9	0.0373861	Negative	2.64103	3.04348	2.32653	1.21053	1.2
	Parasutterella sp000980495	-0.9	0.0373861	Negative	0.474359	0.637681	0.295918	0.263158	0
	Pauljensenia sp900554605	-0.9	0.0373861	Negative	1.79487	1.34783	1.65306	1.15789	1
	PeH17 sp000435055	-1	3.97186e-24	Negative	1.44872	0.681159	0.612245	0.0526316	0
	Phascolarctobacterium_A succinatutens	-0.9	0.0373861	Negative	0.948718	0.449275	0.306122	0.315789	0
	Phascolarctobacterium_A succinatutens_A	-0.974679	0.00481823	Negative	0.102564	0.0434783	0.0204082	0	0
	Phocaeicola coprocola	-1	3.97186e-24	Negative	1.05128	0.768116	0.540816	0.210526	0
	Phocaeicola coprophilus	-0.974679	0.00481823	Negative	0.166667	0.130435	0.0408163	0	0
	Phocaeicola sp900553715	-1	3.97186e-24	Negative	0.615385	0.463768	0.27551	0.210526	0
	Phocaeicola vulgatus	-0.9	0.0373861	Negative	3.0641	3.31884	3.0102	2.84211	2.8
	Prevotella copri	-0.974679	0.00481823	Negative	4.07692	3.02899	2.7551	0	0
	QAMH01 sp900544245	-0.974679	0.00481823	Negative	0.141026	0.0869565	0.0102041	0	0
	Romboutsia timonensis	-1	3.97186e-24	Negative	3.05128	1.56522	0.683673	0.0526316	0
	Roseburia hominis	-0.9	0.0373861	Negative	4.20513	2.6087	1.60204	1.68421	0
	Roseburia intestinalis	-1	3.97186e-24	Negative	5.35897	3.27536	2.06122	0.0526316	0
	Roseburia inulinivorans	-0.9	0.0373861	Negative	4.4359	4.53623	2.23469	0.368421	0.1
	Roseburia sp003470905	-0.974679	0.00481823	Negative	0.846154	0.391304	0.255102	0	0
	Roseburia sp900552665	-0.9	0.0373861	Negative	8.70513	9.3913	4.53061	0.842105	0.2
	Ruminiclostridium_E siraeum	-0.9	0.0373861	Negative	0.923077	1.57971	0.755102	0.157895	0
	Ruminococcus_A sp000437095	-1	3.97186e-24	Negative	1.5	1.02899	0.44898	0.210526	0
	Ruminococcus_A sp003011855	-1	3.97186e-24	Negative	5.25641	5.15942	2.73469	1.26316	0
	Ruminococcus_C callidus	-0.974679	0.00481823	Negative	0.846154	0.536232	0.367347	0	0
	Ruminococcus_C sp000433635	-0.974679	0.00481823	Negative	1.58974	1.28986	0.489796	0	0
	Ruminococcus_C sp000437175	-0.974679	0.00481823	Negative	0.282051	0.275362	0.122449	0	0
	Ruminococcus_C sp000437255	-0.974679	0.00481823	Negative	0.384615	0.188406	0.102041	0	0
	Ruminococcus_C sp000980705	-1	3.97186e-24	Negative	0.833333	0.376812	0.306122	0.0526316	0
	Ruminococcus_D bicirculans	-0.9	0.0373861	Negative	7.16667	5.75362	4.5	0.842105	1.1
	Ruminococcus_E sp003438075	-0.9	0.0373861	Negative	1.17949	1.02899	0.581633	0.263158	0.4
	Ruminococcus_E sp003526955	-0.974679	0.00481823	Negative	1.92308	1.66667	0.714286	0	0
	Ruminococcus_H sp003531055	-1	3.97186e-24	Negative	7.5641	7.08696	3.66327	0.947368	0.3
	Schaedlerella sp900066545	-1	3.97186e-24	Negative	2.87179	2.33333	0.979592	0.947368	0
	Senegalimassilia anaerobia	-0.9	0.0373861	Negative	1.35897	1.37681	0.489796	0.473684	0
	SFFH01 sp900542395	-0.974679	0.00481823	Negative	2.01282	0.913043	0.632653	0	0
	SFFH01 sp900542445	-0.974679	0.00481823	Negative	2.12821	1.07246	0.632653	0	0
	Slackia_A piriformis	-0.974679	0.00481823	Negative	0.564103	0.231884	0.153061	0	0
	Streptococcus constellatus	-1	3.97186e-24	Negative	1.79487	1.78261	1.66327	1.42105	0.9
	Streptococcus pasteurianus	-1	3.97186e-24	Negative	0.923077	0.797101	0.755102	0.473684	0.2
	Streptococcus salivarius	-0.9	0.0373861	Negative	12.6026	13.7971	6.5102	4.57895	3.9
	Streptococcus sanguinis	-1	3.97186e-24	Negative	1.55128	1.49275	1.34694	1.05263	0.5
	Streptococcus sp000479315	-1	3.97186e-24	Negative	2.89744	1.3913	1.22449	0.473684	0.1
	Streptococcus vestibularis	-0.9	0.0373861	Negative	1.67949	1.98551	1.17347	1	0.3
	TF01-11 sp003149875	-0.974679	0.00481823	Negative	0.551282	0.26087	0.122449	0	0
	TF01-11 sp003529475	-0.974679	0.00481823	Negative	1.15385	0.927536	0.673469	0	0
	Turicibacter sp001543345	-1	3.97186e-24	Negative	0.730769	0.565217	0.265306	0.157895	0
	UBA11524 sp000437595	-0.974679	0.00481823	Negative	2.25641	0.681159	0.346939	0	0
	UBA11774 sp003507655	-0.974679	0.00481823	Negative	1.98718	1.10145	0.469388	0	0
	UBA1191 sp900543485	-0.974679	0.00481823	Negative	0.653846	0.594203	0.326531	0	0
	UBA1191 sp900549125	-0.9	0.0373861	Negative	3.71795	3.15942	1.53061	2.05263	1.2
	UBA5446 sp004553625	-0.974679	0.00481823	Negative	0.269231	0.188406	0.163265	0	0
	UBA737 sp900549055	-0.974679	0.00481823	Negative	0.371795	0.15942	0.0714286	0	0
	UBA737 sp900549755	-0.974679	0.00481823	Negative	0.371795	0.101449	0.0816327	0	0
	UBA738 sp003522945	-0.974679	0.00481823	Negative	0.858974	0.478261	0.255102	0	0
	UMGS1071 sp900542375	-0.9	0.0373861	Negative	1.10256	1.46377	0.908163	0.684211	0
	UMGS1375 sp900066615	-1	3.97186e-24	Negative	5.52564	4.57971	2.54082	0.0526316	0
	UMGS1633 sp900553645	-0.974679	0.00481823	Negative	0.602564	0.246377	0.142857	0	0
	Veillonella sp900552445	-0.9	0.0373861	Negative	0.641026	0.391304	0.510204	0.210526	0.1
	Weissella confusa	-1	3.97186e-24	Negative	0.833333	0.376812	0.346939	0.315789	0.1
