# Supplementary material for: Dissecting the role of the human microbiome in COVID-19 via metagenome-assembled genomes
Source: Nat Commun. 2022 Sep 6;13:5235. doi: 10.1038/s41467-022-32991-w (PMC9446638; doi:10.1038/s41467-022-32991-w)
Supplement: Supplementary file 5 — Supplementary Data 2 [file 41467_2022_32991_MOESM5_ESM.xlsx]

## Sheet: Sheet1
	Supplementary Data 2 Putatively permissive and protective nrMAGs of SARS-CoV-2 infection identified from the study of Yeoh et al. The nrMAGs were ranked based on frequency and mean W score (descending order). Those nrMAGs with positive (red) and negative (blue) spearman correlation coefficient represents permissive taxa and protective taxa, respectively. The spearman correlation with 0 (gray) mea…
	nrMAGs ID	W score	Frequency	Spearman	Taxonomy
	MAG05400	2915.14	7	-0.9	s_Blautia_A sp003471165
	MAG11481	2884	7	-1	s_Blautia_A sp003471165
	MAG03518	2710.43	7	-0.7	s_Blautia_A obeum
	MAG04600	2514.86	7	0.7	s_Enterocloster bolteae
	MAG05059	2514.29	7	0.9	s_Enterocloster bolteae
	MAG03550	2433.71	7	-0.97	s_Bariatricus comes
	MAG09566	2419.71	7	0.9	s_Hungatella effluvii
	MAG06001	2386.86	7	0	s_Catabacter hongkongensis
	MAG05953	2385.14	7	0.9	s_Hungatella effluvii
	MAG00424	2351.57	7	-0.9	s_Lachnospira rogosae
	MAG01623	2345	7	0	s_Alistipes_A sp900240235
	MAG01624	2308.43	7	0	s_Neobitarella massiliensis
	MAG08012	2833.83	6	-1	s_Blautia_A obeum
	MAG03382	2800.5	6	-1	s_Bariatricus comes
	MAG00593	2789.5	6	-1	s_Blautia_A obeum
	MAG03577	2782.67	6	-0.9	s_Blautia_A obeum_B
	MAG06430	2767.33	6	-0.7	s_Blautia_A sp003480185
	MAG07169	2763.67	6	-0.7	s_Blautia_A wexlerae
	MAG03961	2741.67	6	-0.6	s_Dorea longicatena_B
	MAG07327	2710	6	-0.6	s_Blautia_A wexlerae
	MAG03644	2685.17	6	-1	s_Blautia_A wexlerae
	MAG00853	2684.83	6	-0.9	s_Eubacterium_I ramulus_A
	MAG07714	2665.5	6	-1	s_Blautia_A obeum
	MAG04280	2657.83	6	0.8	s_Enterocloster bolteae
	MAG05149	2651.5	6	-0.7	s_Blautia_A sp003471165
	MAG05213	2642.83	6	-0.9	s_Blautia_A obeum
	MAG05825	2638.17	6	-0.9	s_Bariatricus comes
	MAG00055	2632.17	6	-0.7	s_Blautia_A wexlerae
	MAG03673	2620.5	6	-0.7	s_Blautia_A obeum
	MAG08770	2611	6	-1	s_GCA-900066135 sp900543575
	MAG07417	2599.5	6	-0.1	s_Phocaeicola dorei
	MAG08743	2597.83	6	-1	s_Blautia_A obeum
	MAG00838	2587.67	6	-1	s_Bariatricus comes
	MAG06389	2569.83	6	0.9	s_Enterococcus_B faecium
	MAG03179	2560.17	6	-1	g_Blautia_A
	MAG03972	2557.33	6	-0.67	s_Bariatricus comes
	MAG07384	2548.83	6	-0.7	s_Blautia_A sp003480185
	MAG01103	2541.33	6	-1	s_Bariatricus comes
	MAG06986	2537.67	6	-0.7	s_Blautia_A sp000285855
	MAG01769	2537	6	-0.4	s_Roseburia sp900552665
	MAG07859	2536.5	6	-1	s_Blautia_A obeum
	MAG07356	2529.5	6	-0.9	s_Blautia_A obeum
	MAG03114	2524.67	6	-1	s_Faecalibacterium sp900539945
	MAG06307	2502.67	6	-0.87	s_Bariatricus comes
	MAG07591	2501.67	6	-0.5	s_Blautia_A wexlerae
	MAG03850	2500.33	6	-0.6	s_Faecalibacterium sp900539945
	MAG02330	2489	6	0.9	s_Anaeroglobus micronuciformis
	MAG06762	2483.67	6	-0.9	s_Faecalibacterium sp900539945
	MAG01003	2461.67	6	-0.9	s_Dorea formicigenerans
	MAG08032	2454.5	6	-0.3	s_Bacteroides caccae
	MAG10915	2445.5	6	-1	s_Blautia_A obeum
	MAG05090	2443.5	6	-0.6	s_Faecalibacterium prausnitzii_D
	MAG04624	2413	6	-1	s_Faecalibacterium prausnitzii_D
	MAG10023	2409.33	6	-0.9	s_Bariatricus comes
	MAG08085	2409	6	-1	s_Fusicatenibacter saccharivorans
	MAG10481	2399	6	-0.9	s_Blautia_A obeum
	MAG10173	2398.33	6	-0.6	s_Blautia_A obeum
	MAG06209	2369.67	6	-0.87	s_Dorea formicigenerans
	MAG10367	2340	6	-0.6	s_Blautia_A sp003480185
	MAG11455	2326.17	6	-0.9	s_Dorea longicatena_B
	MAG00961	2322.33	6	-0.9	s_Fusicatenibacter saccharivorans
	MAG02629	2312.5	6	-0.9	s_Faecalibacterium prausnitzii_D
	MAG05204	2302.17	6	-0.9	s_Bariatricus comes
	MAG04221	2287.17	6	0.9	s_Hungatella effluvii
	MAG04163	2278.17	6	-1	s_Alistipes putredinis
	MAG10800	2270.33	6	-0.7	s_Faecalibacterium prausnitzii_D
	MAG10639	2269.5	6	-0.9	s_Faecalibacterium prausnitzii_D
	MAG08388	2265.83	6	-1	s_GCA-900066135 sp900543575
	MAG04986	2260.67	6	-0.9	s_Blautia_A sp900066165
	MAG09002	2244.83	6	-1	s_Faecalibacterium sp900539945
	MAG08782	2242	6	-0.97	s_Faecalibacterium prausnitzii_D
	MAG03856	2235.33	6	-0.9	s_Blautia_A wexlerae
	MAG00828	2217.83	6	-0.9	s_Dorea longicatena_B
	MAG11410	2198.67	6	-0.9	s_Blautia_A obeum
